# Supplementary material for: Real-world predictors of changes in fear of COVID-19 in the Japanese general population: a large-scale internet-based cohort study with 20,712 participants
Source: BMC Psychiatry. 2024 Jun 11;24:435. doi: 10.1186/s12888-024-05899-6 (PMC11165830; doi:10.1186/s12888-024-05899-6)
Supplement: Supplementary file 1 — Supplementary Material 1. [file 12888_2024_5899_MOESM1_ESM.xlsx]

## Sheet: Sheet1
Table S1
Predictors of changes in Fear of COVID-19 Scale based on multiple regression analysis without inverse probability wighting
Factor	Group	Estimate	Standard Error	t value	p value
(Intercept)		4.25 ( 3.79- 4.70)	0.23	18.2	1.9e-73
Age		0.02 ( 0.01- 0.02)	0	5.97	2.5e-09
Sex	female	Reference
	male	0.23 ( 0.08- 0.37)	0.07	3.1	0.0019
Living status	Living alone	Reference
	Living with family member	0.16 (-0.03- 0.35)	0.1	1.68	0.094
Marital status	Married	Reference
	Never married	0.29 ( 0.10- 0.48)	0.1	3	0.0027
	Widowed	-0.04 (-0.39- 0.31)	0.18	-0.21	0.83
	Divorced	-0.08 (-0.35- 0.18)	0.14	-0.62	0.53
Employment	Employee	Reference
	Employer/self-employed	-0.05 (-0.29- 0.18)	0.12	-0.46	0.64
	Student	-0.08 ( -0.40- 0.25)	0.17	-0.45	0.65
	Homemaker	0.02 (-0.18- 0.22)	0.1	0.16	0.88
	Retired	-0.23 (-0.57- 0.11)	0.17	-1.34	0.18
	Unemployed	-0.23 (-0.43--0.02)	0.1	-2.18	0.029
Education	High school or lower	Reference
	College or higher	-0.09 (-0.22- 0.04)	0.07	-1.31	0.19
Habitual alcohol intake	Not at all	Reference
	1 or less times per week	-0.12 (-0.27- 0.02)	0.07	-1.64	0.1
	2 or more times per week	-0.17 (-0.33--0.02)	0.08	-2.25	0.024
Smoking status	Non smoker	Reference
	Current smoker	0.06 (-0.11- 0.23)	0.09	0.66	0.51
	Former smoker	-0.13 (-0.29- 0.03)	0.08	-1.65	0.099
Home ownership	not having own house	Reference
	having own house	0.00 (-0.14- 0.15)	0.08	0.05	0.96
Number of COVID-19 vaccinations	0	Reference
	1	0.50 (-0.22- 1.23)	0.37	1.36	0.18
	2	0.34 ( 0.15- 0.52)	0.09	3.54	0.00041
	3	0.47 ( 0.22- 0.72)	0.13	3.71	0.00021
Severe psychological distress (K6 ≥13)	No	Reference
	Yes	0.47 ( 0.27- 0.68)	0.11	4.51	6.5e-06
Adverse childhood experiences	0	Reference
	1 or more	-0.06 (-0.19- 0.07)	0.06	-0.91	0.36
Subjective health status	good	Reference
	average	0.68 ( 0.54- 0.81)	0.07	9.9	4.7e-23
	bad	0.82 ( 0.62- 1.01)	0.1	8.29	1.2e-16
History of alcohol dependency	No	Reference
	Yes	0.10 (-0.38- 0.59)	0.25	0.42	0.68
History of depression	No	Reference
	Yes	-0.04 (-0.23- 0.16)	0.1	-0.37	0.71
Household income	Income < 4 million Japanese Yen	Reference
	4 million ≤ income < 8 million	-0.22 (-0.38--0.06)	0.08	-2.71	0.0067
	8 million ≤ income	-0.46 (-0.66--0.27)	0.1	-4.7	2.6e-06
	Did not know/Did not want to answer	0.07 ( -0.10- 0.24)	0.09	0.81	0.42
Baseline FCV-19S total score		0.60 ( 0.59- 0.61)	0.01	106.16	0
COVID-19 infection	Not infected	Reference
	COVID-19 not requiring oxygen therapy	-0.90 (-1.06--0.74)	0.08	-10.87	1.9e-27
	COVID-19 requiring oxygen therapy	2.63 ( 2.19- 3.06)	0.22	11.87	2.3e-32
Caption: p < 0.05 was regarded as statistically significant using multiple regression analysis with forced entry
The coronavirus disease 2019 (COVID-19), The Fear of COVID-19 Scale (FCV-19S)
